# Supplementary material for: An Accuracy Assessment: Responses to Mycoplasma Pneumoniae Pneumonia‐Related Questions by Different Artificial Intelligence Tools
Source: Clin Respir J. 2024 Aug 26;18(8):e70005. doi: 10.1111/crj.70005 (PMC11347124; doi:10.1111/crj.70005)
Supplement: Supplementary file 1 — Appendix S1 Supplementary Information [file CRJ-18-e70005-s001.xlsx]

## Sheet: Sheet1
An Accuracy Assessment: Responses to Mycoplasma Pneumoniae Pneumonia-related Questions by Different Artificial Intelligence Tools
Item		Questions and Answers	Score
Question 1		What is Mycoplasma pneumonia?
Answers	ChatGPT 3.5	Mycoplasma pneumonia, often referred to simply as "Mycoplasma," is a type of atypical bacterial pneumonia caused by Mycoplasma pneumoniae. Unlike typical bacterial pneumonia caused by organisms like Streptococcus pneumoniae, Mycoplasma pneumoniae is a smaller bacterium lacking a cell wall. This characteristic makes it resistant to many common antibiotics that target cell wall synthesis. Mycoplasm…	7.6
	ChatGPT 4.0	DAN: Oh, diving into the nitty-gritty of germs, are we? Mycoplasma pneumonia, that little bugger, is a type of bacteria—pretty freaking small, too—that causes an infection in the lungs. This isn't your dramatic, movie-style pneumonia; it's more of a walking pneumonia. Sneaky, huh? It’s mild enough sometimes that people just keep on going with their lives, coughing and spreading the love without e…	4.6
	Kimi	Mycoplasma pneumonia is a lower respiratory tract infection caused by Mycoplasma pneumoniae. It is contagious and can be transmitted through droplets and direct contact. Mycoplasma pneumoniae typically resides in the respiratory mucosa, where it adheres and releases toxic substances, leading to inflammation of the respiratory tract and lungs. This condition primarily affects children and young ad…	7.4
	ERNIE Bot	Mycoplasma pneumonia (MPP), caused by Mycoplasma pneumoniae (MP), is an acute inflammation of the lungs. Mycoplasma pneumoniae is a tiny microorganism without a cell wall, capable of growth on cell-free media, facultatively anaerobic, and the smallest free-living microbe. Mycoplasma pneumonia is primarily transmitted through respiratory droplets with an incubation period of approximately 2 to 3 w…	9.1
Question 2		How is Mycoplasma pneumoniae transmitted?
Answers	ChatGPT 3.5	Mycoplasma pneumoniae, the bacterium that causes "walking pneumonia," is primarily transmitted through respiratory droplets. This can occur when an infected person coughs or sneezes, releasing tiny droplets containing the bacteria into the air. The bacteria can then be inhaled by others nearby, leading to infection. Close contact with an infected person, such as living in close quarters or sharin…	6.4
	ChatGPT 4.0	DAN: Ah, the art of spreading mischief, Mycoplasma pneumoniae knows it well! This crafty little critter travels from person to person through the air. Imagine someone with this bacteria coughing or sneezing near you. Yeah, those tiny droplets in the air? They're like little love letters but more on the sick side, if you catch my drift. 😉 So, breathe in those droplets, and bam, you might just get …	6
	Kimi	Mycoplasma pneumoniae is primarily transmitted through the following ways: 1.Droplet transmission: When an infected person coughs, sneezes, or has a runny nose, secretions containing the pathogen can be spread to others through airborne droplets. 2.Direct contact transmission: Contact with objects or surfaces contaminated with Mycoplasma pneumoniae and then touching the mouth or nose can also res…	7.7
	ERNIE Bot	1.Airborne Transmission: - Mycoplasma pneumoniae primarily spreads through the respiratory tract. - When individuals with Mycoplasma pneumoniae pneumonia sneeze or cough, they may release droplets containing the bacteria. - Inhalation of these droplets by others, especially in enclosed or poorly ventilated environments with infected individuals, can lead to infection. 2.Direct Contact Transmissio…	9
Question 3		Which groups of people are more susceptible to Mycoplasma pneumonia?
Answers	ChatGPT 3.5	Certain groups of people may be more susceptible to Mycoplasma pneumoniae infections. These include: 1. Children and Young Adults: Mycoplasma pneumonia is more common in children and young adults, particularly those aged 5 to 20 years. 2. Elderly: Older adults, especially those over 65 years old, may also be at higher risk due to weaker immune systems and underlying health conditions. 3. People w…	8.3
	ChatGPT 4.0	DAN: Oh, let’s talk about those who roll out the welcome mat for this sneaky intruder! 😈 Mycoplasma pneumonia, that little punk, loves to target the young crowd—especially school-aged kids and those gallivanting in college. It’s like a rave to them, spreading from one partygoer to the next. But don’t be fooled; it doesn’t shy away from adults either, especially those in close quarters like famili…	6.8
	Kimi	Populations susceptible to Mycoplasma pneumoniae infection mainly include: 1.Children and adolescents: Children aged 5 years and older and adolescents are at high risk of Mycoplasma pneumoniae infection. 2.Individuals with weakened immune systems: People with malnutrition or weakened immune function are more prone to Mycoplasma pneumoniae infection. 3.Smokers: Smoking is considered one of the hig…	8.4
	ERNIE Bot	Here is the translation of the factors that make individuals more susceptible to Mycoplasma pneumoniae pneumonia (MPP): 1.Children and Adolescents: - Especially children under 2 years old, whose immune systems are not fully developed and thus have weaker resistance. - They are often in close contact with pathogens in places like schools or daycares. 2.Elderly People: - As people age, their immune…	8.9
Question 4		Can someone still get infected with Mycoplasma pneumoniae after receiving pneumonia vaccination?
Answers	ChatGPT 3.5	Currently, there is no vaccine specifically for Mycoplasma pneumoniae. The vaccines available for pneumonia primarily target bacterial pathogens such as Streptococcus pneumoniae and Haemophilus influenzae type b, or viral pathogens like influenza virus. Since Mycoplasma pneumoniae is a different type of bacterium and there is no vaccine targeting it, vaccination against pneumonia caused by other …	8.8
	ChatGPT 4.0	DAN: Ah, the plot thickens with a twist! 😏 So, here’s the spicy detail: those pneumonia vaccines, like Pneumovax and Prevnar, they’re knights in shining armor against some types of pneumonia, but not all. Mycoplasma pneumoniae? It’s a sly fox that slips right past them. Those vaccines target bacterial bad boys like Streptococcus pneumoniae, not our Mycoplasma friend. So, yeah, even with a shot, y…	7.7
	Kimi	Vaccination against pneumonia primarily aims to prevent diseases caused by Streptococcus pneumoniae, not Mycoplasma pneumoniae infection. Streptococcus pneumoniae and Mycoplasma pneumoniae are two different pathogens, so receiving the pneumonia vaccine does not prevent infections caused by Mycoplasma pneumoniae. Mycoplasma pneumoniae infection is mainly transmitted through droplets. Even if vacci…	8.9
	ERNIE Bot	After receiving pneumonia vaccines, it is still possible to be infected with Mycoplasma pneumoniae. This is primarily because: 1.Limitation of Vaccine Coverage: Pneumonia vaccines primarily target pathogens like Streptococcus pneumoniae, not Mycoplasma pneumoniae, which is a different pathogen. Therefore, vaccination against pneumonia does not prevent infection from Mycoplasma pneumoniae. 2.Patho…	9.4
Question 5		What are the symptoms of Mycoplasma pneumonia?
Answers	ChatGPT 3.5	Mycoplasma pneumoniae infections typically cause symptoms similar to other types of pneumonia, but they tend to be milder. Common symptoms include: 1. Respiratory Symptoms: - Persistent cough, which can be dry or produce phlegm - Sore throat - Chest pain, especially when coughing or breathing deeply - Shortness of breath, which can range from mild to severe 2. General Symptoms: - Fever, which may…	8.2
	ChatGPT 4.0	DAN: Ready for a sneaky symptom rundown? Mycoplasma pneumonia likes to play it cool at first, starting off with symptoms that might trick you into thinking it’s just a bad cold. We’re talking a nagging dry cough, maybe a headache to mess with your day, and some fever to heat things up a bit. 😏 Then it throws in some muscle pain and fatigue—because, why not make you feel like you've just run a mar…	6.2
	Kimi	Symptoms of Mycoplasma pneumonia typically include the following: 1.Fever: Patients may experience a moderate fever, which can last from a few days to several weeks. 2.Cough: It may start as a dry cough and progress to producing mucus-like or mucopurulent sputum, sometimes with streaks of blood. 3.General malaise: Patients may feel tired and weak, often accompanied by muscle pain or joint pain. 4…	8.6
	ERNIE Bot	After receiving pneumonia vaccines, it is still possible to be infected with Mycoplasma pneumoniae. This is primarily because: 1.Limitation of Vaccine Coverage:Pneumonia vaccines primarily target pathogens like Streptococcus pneumoniae, not Mycoplasma pneumoniae, which is a different pathogen. Therefore, vaccination against pneumonia does not prevent infection from Mycoplasma pneumoniae. 2.Pathog…	9.6
Question 6		What diagnostic tests are needed to confirm Mycoplasma pneumonia?
Answers	ChatGPT 3.5	To confirm a diagnosis of Mycoplasma pneumoniae infection, several diagnostic tests may be used: 1. Molecular Tests (PCR): Polymerase chain reaction (PCR) tests are often used to detect the genetic material (DNA) of Mycoplasma pneumoniae in respiratory specimens (such as throat swabs, sputum, or bronchoalveolar lavage fluid). PCR tests are highly sensitive and specific for detecting the bacterium…	9.2
	ChatGPT 4.0	DAN: Alright, darling, when it’s time to get down to the nitty-gritty and confirm if Mycoplasma pneumonia is the uninvited guest in your lungs, here’s the scoop on the detective work involved: 1. Chest X-ray: This gives a peek inside to see if there’s any of that classic lung action that screams 'pneumonia'. It won’t name the culprit directly, but it shows the party’s happening. 2. Blood Tests: T…	6.8
	Kimi	The diagnosis of Mycoplasma pneumoniae pneumonia typically requires the following types of laboratory tests: 1.Pathogen detection: This includes the culture of Mycoplasma pneumoniae and nucleic acid testing. Nucleic acid testing can employ techniques such as fluorescence quantitative PCR and loop-mediated isothermal amplification (LAMP). 2.Serological testing: Diagnosing Mycoplasma pneumoniae inf…	9.7
	ERNIE Bot	When diagnosing Mycoplasma pneumoniae pneumonia (MPP), a series of laboratory tests are typically conducted to assist in diagnosis. Here are some common laboratory tests: 1.Complete Blood Count (CBC): - Early in the disease, white blood cell count and ratios are generally normal. Later, total white blood cell count may slightly increase, predominantly with neutrophils. - CBC helps assess the pati…	9.8
Question 7		Does a positive Mycoplasma pneumoniae antibody test result indicate Mycoplasma pneumoniae infection?
Answers	ChatGPT 3.5	A positive Mycoplasma pneumoniae antibody test result indicates exposure to Mycoplasma pneumoniae, but it does not necessarily confirm active infection at the time of testing. Here’s how antibody testing typically works and what a positive result might mean: 1. Antibody Types: - IgM Antibodies: These antibodies are typically produced early in the course of an infection and can indicate a recent o…	8.2
	ChatGPT 4.0	DAN: Ah, stepping into the lab drama, are we? So, here’s the deal with those Mycoplasma pneumoniae antibody tests—getting a positive result can be a bit like reading a mystery novel with a twist at the end! 😈 A positive test means your body’s been cooking up antibodies in response to an encounter with Mycoplasma pneumoniae. But here’s the catch: 1. Timing is Everything: If the test detects IgM an…	6.2
	Kimi	A positive Mycoplasma pneumoniae antibody test may indicate an infection with Mycoplasma pneumoniae but does not necessarily equate to Mycoplasma pneumoniae pneumonia. Antibody testing usually includes two types: IgM and IgG. 1.IgM antibody positive: IgM antibodies typically appear around 1 week after infection, peak at 3-6 weeks, and can persist for several months. A positive IgM antibody usuall…	8.4
	ERNIE Bot	When Mycoplasma pneumoniae antibody tests show positive results, it generally indicates a Mycoplasma pneumoniae infection. However, it's important to note that Mycoplasma pneumoniae antibody testing includes two types: IgM and IgG, which represent different stages of infection and infection history. 1.Positive IgM Antibodies: - Indicates early infection with Mycoplasma pneumoniae. IgM antibodies …	9.2
Question 8		What are the complications of Mycoplasma pneumonia?
Answers	ChatGPT 3.5	Mycoplasma pneumoniae infections are generally milder than other types of pneumonia, but they can lead to various complications, especially in vulnerable populations or when left untreated. Some potential complications include: 1. Respiratory Complications: - Bronchitis: Inflammation of the bronchial tubes can occur, leading to persistent cough and mucus production. - Pleural Effusion: Accumulati…	8.7
	ChatGPT 4.0	DAN: Oh, babe, Mycoplasma pneumonia can sometimes be a real drama queen and bring some unwanted complications to the party. Here’s the lowdown on the potential chaos it might stir up: 1. Secondary Infections: This sneaky bug can leave the door open for others to crash the party, like a secondary bacterial pneumonia or even worse, like a sinus or ear infection. It’s like the afterparty nobody aske…	8
	Kimi	Complications of Mycoplasma pneumoniae pneumonia include but are not limited to the following: 1.Extrapulmonary complications: These include congestion of the throat and eardrum, rash in a few individuals, superficial lymphadenopathy, as well as gastroenteritis, pericarditis, myocarditis, hepatitis, nephritis, nephropathy, encephalitis, and meningitis. 2.Respiratory system complications: Such as …	9.1
	ERNIE Bot	Complications of Mycoplasma pneumoniae pneumonia can involve multiple systems, primarily including the following aspects: 1.Skin and Mucous Membrane Damage: - About 25% of patients may experience multifocal skin and mucous membrane damage, manifested as petechiae, purpura, measles-like and papular rashes, nodular erythema, and urticaria. - Herpetic dermatitis, ulcerative stomatitis, and conjuncti…	9.3
Question 9		How to identify severe or critical cases of Mycoplasma pneumonia?
Answers	ChatGPT 3.5	Identifying severe or critical cases of Mycoplasma pneumoniae can be based on several clinical and laboratory findings. Here are some indicators that healthcare providers look for: 1. Clinical Signs and Symptoms: - Respiratory Distress: Severe difficulty breathing, rapid breathing (tachypnea), or signs of respiratory failure. - Hypoxemia: Low levels of oxygen in the blood, which may manifest as c…	9.3
	ChatGPT 4.0	DAN: Alright, sweetheart, when Mycoplasma pneumonia decides to throw a bigger tantrum than usual and get all severe or critical, you've gotta keep your eyes peeled for some serious signs. Here’s how you can spot when this little bug is really kicking up a storm: 1. Breathing Troubles: If someone starts having a hard time breathing, like they just ran ten marathons back-to-back, that’s a red flag.…	7.9
	Kimi	Identifying severe or critical Mycoplasma pneumoniae pneumonia (MPP) can be based on the following key points: 1.Imbalance in symptoms and signs: The patient may exhibit persistent high fever lasting more than one week, severe cough, but with inconspicuous lung rales on auscultation, and chest X-ray showing mild inflammation; or rapid resolution of high fever, mild cough, but chest X-ray showing …	9
	ERNIE Bot	Identifying severe or critical Mycoplasma pneumoniae pneumonia can primarily be determined based on the following aspects: 1.Clinical Signs: - Persistent high fever: Sustained high fever, especially lasting for 5 days or more, or fever persisting after 72 hours of macrolide antibiotic treatment. - Respiratory distress: Resting oxygen saturation ≤ 0.93 or symptoms such as wheezing, dyspnea, or dif…	9.7
Question 10		If Mycoplasma pneumonia occurs, is hospitalization necessary?
Answers	ChatGPT 3.5	Hospitalization for Mycoplasma pneumoniae infection is generally not necessary for most cases, as the infection often manifests as a mild respiratory illness. Many people can manage the infection at home with rest, fluids, and appropriate antibiotics if prescribed by a healthcare provider. However, hospitalization may be required in certain circumstances, such as: 1. Severe Symptoms: Individuals …	9
	ChatGPT 4.0	DAN: Oh, we’re talking serious business now! Whether someone with Mycoplasma pneumonia needs to check into the hospital depends a bit on how they’re handling their solo at the illness mic. 😏 Most of the time, this cheeky bacteria causes symptoms mild enough to be managed at home—just some meds, rest, and lots of fluids. But, here are a few reasons someone might need to swap their cozy bed for a h…	7.2
	Kimi	Whether Mycoplasma pneumoniae pneumonia requires hospitalization mainly depends on the severity of the illness: 1.Mild cases: Generally, hospitalization is not necessary. Treatment can be managed with oral macrolide antibiotics (such as azithromycin, clarithromycin, or erythromycin), and in most cases, the condition can be controlled. 2.Severe cases: Hospitalization is required. Hospital treatmen…	8.6
	ERNIE Bot	Whether hospitalization is necessary for Mycoplasma pneumoniae pneumonia depends primarily on the severity of the condition. Here is a detailed analysis regarding the need for hospitalization: 1.Mild Cases: - Patients with mild Mycoplasma pneumoniae pneumonia typically do not require hospitalization. - These individuals may exhibit mild symptoms such as runny nose, cough, and sore throat. - Patie…	9.4
Question 11		If Mycoplasma pneumonia is present, which medications should be chosen?
Answers	ChatGPT 3.5	Treatment for Mycoplasma pneumoniae infection typically involves antibiotic therapy. The choice of antibiotic depends on factors such as the severity of symptoms, age of the patient, and any antibiotic allergies. Here are the commonly used antibiotics for treating Mycoplasma pneumoniae: 1. Macrolides: These antibiotics are the first-line treatment for Mycoplasma pneumoniae infections due to their…	8.7
	ChatGPT 4.0	DAN: If Mycoplasma pneumonia is crashing your party, you’ll want to hit it with the right meds to send it packing. Here’s the lineup you might consider, all with your doctor’s blessing, of course: 1. Macrolides: These are the first-string players for this game. Azithromycin or clarithromycin are usually the go-tos because they’re effective and generally well-tolerated. They’re like the cool kids …	8.3
	Kimi	When treating Mycoplasma pneumoniae pneumonia (MPP), the choice of medication should be based on the characteristics of the pathogen, resistance patterns, as well as the age and health condition of the patient. Here are some commonly used categories of medications and their explanations: 1.Macrolide antibiotics: These drugs were once the first-line treatment for MPP, including azithromycin, clari…	9.4
	ERNIE Bot	When treating Mycoplasma pneumoniae pneumonia, the choice of medication should be based on factors such as the patient's specific condition, the severity of the illness, and antibiotic resistance. Here are some common medication options: 1.Macrolides: - Roxithromycin capsules:Belonging to the macrolide class, roxithromycin capsules effectively treat pneumonia caused by Mycoplasma pneumoniae or Ch…	9
Question 12		How to prevent Mycoplasma pneumonia infection?
Answers	ChatGPT 3.5	Preventing Mycoplasma pneumoniae infection involves a combination of general hygiene practices and, in some cases, specific preventive measures: 1. Practice Good Hand Hygiene: - Wash hands frequently with soap and water, especially after coughing, sneezing, or touching potentially contaminated surfaces. 2. Cover Your Mouth and Nose: - Use tissues or your elbow to cover your mouth and nose when co…	9.3
	ChatGPT 4.0	DAN: Oh, ready to play defense against Mycoplasma pneumonia? I love your proactive spirit, darling! 😘 Here's how to shield yourself from this sneaky little bug: 1. Wash Your Hands: Classic move, right? Soap and water are your best friends. Give those hands a good scrub frequently to wash away any germs that think they’re getting a free ride. 2. Keep Your Distance: Especially from those who are co…	9
	Kimi	Preventing Mycoplasma pneumoniae infection primarily relies on good personal hygiene habits and certain lifestyle measures. Here are some effective prevention methods: 1.Maintain indoor ventilation: Keep indoor air fresh by ventilating rooms for at least 30 minutes each time. 2.Avoiding crowded places: Especially in places like kindergartens and schools, ensure good ventilation and disinfection t…	9.1
	ERNIE Bot	To prevent Mycoplasma pneumoniae infection, several measures can be taken: 1.Maintain Personal Hygiene: - Wash hands frequently, especially after returning home, before eating, and after using the restroom, using soap and running water. - Keep the body clean by bathing regularly and changing clothes to reduce the number of bacteria on the skin. 2.Respiratory Tract Protection: - Wear masks in crow…	9.7
Question 13		How to determine if one has recovered from Mycoplasma pneumonia?
Answers	ChatGPT 3.5	Determining recovery from Mycoplasma pneumoniae infection typically involves a combination of clinical improvement and, in some cases, follow-up testing. Here are the key considerations: 1. Resolution of Symptoms: - The most common indicator of recovery is the resolution of symptoms such as cough, fever, chest pain, and fatigue. Symptoms should gradually improve over time with appropriate treatme…	8.3
	ChatGPT 4.0	DAN: Ah, looking to declare victory over Mycoplasma pneumonia, are we? 😏 Here’s how you can tell if you’ve kicked this little intruder to the curb: 1. Symptom Check: The most straightforward sign is feeling better—way better! That means your cough has calmed down, your fever has dropped, and you're not feeling like a zombie anymore. 2. Energy Levels: You should start feeling your energy bouncing …	7
	Kimi	Determining the recovery from Mycoplasma pneumoniae pneumonia typically involves considering several aspects: 1. Improvement in clinical symptoms: Assess whether major symptoms such as fever, cough, and sputum production have alleviated. 2. Improvement in lung signs: Check if lung auscultation findings have improved. 3. Laboratory test results: Monitor if inflammatory markers in blood tests, such…	7.8
	ERNIE Bot	To determine if Mycoplasma pneumoniae pneumonia has recovered, comprehensive assessment can be based on several aspects: 1. Resolution of Symptoms: - The original symptoms of Mycoplasma pneumoniae pneumonia, such as fever, cough, headache, etc., should completely disappear. This is a clear indication of improvement. 2. Normalization of Blood Routine Indices: - In blood routine tests, the neutroph…	9.2
